# Supplementary material for: Decreased Circulating Gonadotropin-Releasing Hormone Associated with Keratoconus
Source: Cells. 2024 Oct 15;13(20):1704. doi: 10.3390/cells13201704 (PMC11506063; doi:10.3390/cells13201704)
Supplement: Supplementary file 1 [file cells-13-01704-s001.zip]

Archive with 1 entries (1 files):
- cells-3220405-supplementary.pdf
